# Supplementary material for: RNA-Seq transcriptome analysis of Spirodela dormancy without reproduction
Source: BMC Genomics. 2014 Jan 23;15:60. doi: 10.1186/1471-2164-15-60 (PMC3933069; doi:10.1186/1471-2164-15-60)
Supplement: Additional file 1: Table S1 — Annotation for 362 up- or down-regulated DE genes with FPKM values and fold changes. The genes discussed in main text were labeled as bold. The genes with cis-element of ABRE or ERE were indicated with “YES”. GO annotations involved in ABA response or starch biosynthesis or fatty acid oxidation were also marked accordingly. Table S2: Expression patterns indicated by FPKM value of key genes for lignin, starch and lipid biosynthesis. [file 1471-2164-15-60-S1.xlsx]

## Sheet: TableS1 362DEGfoldChange
Gene ID	Fold change	Frond FPKM	Turion FPKM	Directionality	Annotation	ABRE	ERE	GO	Function
Spipo14G0001200	NA	0	31.0443	up-regulated	Late embryogenesis abundant protein LEA	NO	YES
Spipo5G0015500	NA	0	45.7963	up-regulated	Late embryogenesis abundant protein LEA	YES	YES
Spipo0G0166800	169.706	1.38606	235.223	up-regulated	Late embryogenesis abundant protein LEA	NO	NO
Spipo6G0001100	145.959	0.310536	45.3254	up-regulated	Peripheral-type benzodiazepine receptor	NO	YES	GO:0009737	response to abscisic acid stimulus
Spipo10G0013800	98.705	0.0964928	9.52432	up-regulated	70 kDa heat shock protein	NO	YES
Spipo21G0043200	96.7391	0.685739	66.3378	up-regulated	Protein of unknown function, DUF599	NO	YES
Spipo25G0008400	94.9696	0.189051	17.9541	up-regulated	myb domain protein 73	NO	NO
Spipo2G0010600	83.8653	0.234768	19.6889	up-regulated	UDP-Glycosyltransferase superfamily	NO	NO
Spipo2G0035100	71.5661	0.254668	18.2256	up-regulated	Unknown protein	NO	YES
Spipo1G0017700	71.1192	0.481925	34.2741	up-regulated	(R)-limonene synthase, putative	NO	NO
Spipo8G0046200	66.8401	0.23412	15.6486	up-regulated	Protein phosphatase 2c, putative	YES	YES	GO:0009788	negative regulation of abscisic acid mediated signaling pathway
Spipo13G0026700	58.252	4.9011	285.499	up-regulated	Sulfite oxidase	NO	NO
Spipo5G0029200	56.6897	0.84915	48.1381	up-regulated	Major facilitator superfamily protein	NO	NO	GO:0009737	response to abscisic acid stimulus
Spipo2G0043800	53.5596	6.36362	340.833	up-regulated	UDP-Glycosyltransferase superfamily	NO	YES
Spipo16G0044000	51.6591	0.170107	8.78757	up-regulated	UDP-Glycosyltransferase superfamily	NO	YES
Spipo11G0050900	48.9155	20.1646	986.361	up-regulated	Kunitz trypsin inhibitor	NO	YES
Spipo19G0014500	42.6672	0.524185	22.3655	up-regulated	Galactinol synthase	NO	NO	GO:0009737	response to abscisic acid stimulus
Spipo4G0003000	42.3642	0.539146	22.8405	up-regulated	Glutamate decarboxylase, putative	NO	YES
Spipo25G0001000	41.6087	1.01832	42.371	up-regulated	Exostosin family protein	NO	YES
Spipo14G0016400	40.9692	0.822706	33.7056	up-regulated	Lachrymatory-factor synthase	NO	NO
Spipo3G0013100	38.0326	0.530263	20.1673	up-regulated	NAC domain-containing protein 67	NO	NO	GO:0009788	negative regulation of abscisic acid mediated signaling pathway
Spipo2G0039000	37.7596	0.35926	13.5655	up-regulated	UDP-Glycosyltransferase superfamily protein	NO	NO
Spipo1G0033500	34.1178	3.36596	114.839	up-regulated	Late embryogenesis abundant protein LEA	NO	YES
Spipo15G0020300	33.8905	1.54065	52.2134	up-regulated	Cytochrome P450	NO	NO
Spipo12G0048100	33.2674	0.0474753	1.57938	up-regulated	Pentatricopeptide repeat-containing protein, putative	NO	YES
Spipo10G0053200	33.2617	0.107528	3.57656	up-regulated	Sucrose phosphate synthase	NO	NO
Spipo23G0012800	32.4536	1.05372	34.197	up-regulated	Protein phosphatase 2C	NO	YES	GO:0009788	negative regulation of abscisic acid mediated signaling pathway
Spipo30G0012600	31.27	2.84933	89.0985	up-regulated	Unknown protein	NO	YES
Spipo9G0021500	29.2445	0.654984	19.1547	up-regulated	Nucleotide-sugar transporter family protein	YES	NO
Spipo12G0044900	28.9834	0.384417	11.1417	up-regulated	CBL-interacting protein kinase 9	YES	YES
Spipo0G0148600	27.4774	23.144	635.936	up-regulated	Unknown protein	NO	NO
Spipo15G0047700	26.857	0.0608995	1.63558	up-regulated	Cytochrome P450	NO	YES
Spipo0G0175800	20.5319	1.37318	28.194	up-regulated	EC metallothionein-like protein	NO	YES
Spipo0G0138500	19.4369	10.6263	206.542	up-regulated	Unknown protein	YES	YES
Spipo4G0033500	19.4166	0.0510539	0.991291	up-regulated	Pentatricopeptide repeat-containing protein, putative	NO	NO
Spipo2G0012200	18.9806	0.41017	7.78526	up-regulated	Glutamate dehydrogenase	NO	YES
Spipo4G0112100	18.9491	1.64881	31.2435	up-regulated	9-cis-epoxycarotenoid dioxygenase 1	NO	NO
Spipo1G0101000	18.3075	0.0883683	1.6178	up-regulated	Pentatricopeptide repeat-containing protein	NO	YES
Spipo21G0039100	18.2341	12.7427	232.352	up-regulated	Unknown protein	NO	NO
Spipo26G0007700	16.752	8.35548	139.971	up-regulated	Late embryogenesis abundant protein LEA	YES	YES	GO:0009737	response to abscisic acid stimulus
Spipo10G0023800	16.6618	0.827895	13.7942	up-regulated	Class I heat shock protein	NO	NO
Spipo14G0034300	16.2043	3.86342	62.604	up-regulated	UDP glycosyltransferase	YES	NO
Spipo9G0006300	15.7322	2.07094	32.5805	up-regulated	Phosphoserine aminotransferase	NO	NO
Spipo8G0058900	15.5573	1.24813	19.4175	up-regulated	Flowering locus T/Terminal flower 1-like protein	NO	YES	GO:0009737	response to abscisic acid stimulus
Spipo1G0068300	15.4739	8.60508	133.154	up-regulated	Heavy metal transport/detoxification superfamily protein	YES	YES
Spipo4G0016300	15.4673	15.2052	235.184	up-regulated	Annexin	NO	NO	GO:0009737	response to abscisic acid stimulus
Spipo2G0064500	15.4559	3.62201	55.9813	up-regulated	Cytochrome P450	NO	YES
Spipo6G0047600	15.1778	0.667711	10.1344	up-regulated	Beta glucosidase like protein	NO	NO
Spipo28G0015900	14.7368	0.10942	1.6125	up-regulated	Trehalose-6-phosphate synthase	NO	YES
Spipo18G0029800	14.6321	28.7243	420.297	up-regulated	O-acetyltransferase-like	NO	NO	GO:0009737	response to abscisic acid stimulus
Spipo1G0076000	14.2849	0.600033	8.5714	up-regulated	Putative lysine decarboxylase family protein	NO	NO
Spipo8G0061900	14.1623	4.56905	64.7084	up-regulated	LOB domain-containing protein, putative	YES	YES
Spipo11G0038800	14.1552	0.944198	13.3653	up-regulated	Arabidopsis protein of unknown function (DUF241)	NO	YES
Spipo3G0078900	13.9299	0.446731	6.22292	up-regulated	Stachyose synthase, putative	YES	NO	GO:0009737	response to abscisic acid stimulus
Spipo18G0020700	13.5236	10.6308	143.767	up-regulated	Formate dehydrogenase	NO	NO
Spipo4G0080100	13.1143	0.173063	2.2696	up-regulated	Cytochrome P450, putative	NO	YES
Spipo0G0155100	12.9156	1.66369	21.4875	up-regulated	Ethylene-responsive transcription factor 1	YES	YES	GO:0009737	response to abscisic acid stimulus
Spipo28G0001000	12.7648	3.31213	42.2788	up-regulated	Phosphofructokinase, putative	NO	YES
Spipo15G0037300	12.7438	3.81064	48.5621	up-regulated	Mitogen-activated protein kinase kinase 1 (MAPK)	NO	YES
Spipo2G0067900	12.3586	0.321754	3.97643	up-regulated	Heat shock 70 kDa protein 1	NO	YES
Spipo26G0000300	12.1545	6.5625	79.7636	up-regulated	unknown protein	NO	YES
Spipo2G0124000	12.0887	0.640725	7.74554	up-regulated	UDP-Glycosyltransferase superfamily protein	NO	NO
Spipo4G0079600	11.879	30.6523	364.119	up-regulated	12-oxophytodienoate reductase	NO	YES
Spipo2G0096800	11.5653	13.8943	160.692	up-regulated	unknown protein	NO	YES
Spipo1G0074600	11.3686	22.6115	257.062	up-regulated	Unknown protein	NO	YES
Spipo7G0045000	11.2562	12.2126	137.467	up-regulated	Sucrose phosphate synthase	NO	YES
Spipo8G0037600	10.8458	1.06887	11.5928	up-regulated	heat shock transcription factor A2	NO	YES
Spipo21G0039300	10.7878	3.24419	34.9977	up-regulated	Unknown protein	NO	NO
Spipo5G0014300	10.7304	3.36257	36.0818	up-regulated	UDP-Glycosyltransferase superfamily protein	NO	YES
Spipo28G0003500	10.5697	30.4873	322.242	up-regulated	Gibberellin-regulated protein	NO	YES
Spipo1G0058300	10.3238	0.0933525	0.963748	up-regulated	Pentatricopeptide repeat-containing protein	NO	YES
Spipo3G0032200	10.1216	10.3971	105.235	up-regulated	Epoxide hydrolase 1	NO	YES
Spipo0G0116100	10.1067	6.17972	62.4565	up-regulated	Beta-glucosidase, putative	NO	YES
Spipo4G0092300	9.92629	45.0832	447.509	up-regulated	Alcohol dehydrogenase	NO	YES
Spipo21G0022300	9.68462	6.09765	59.0534	up-regulated	Protein phosphatase 2c, putative	NO	YES	GO:0009788	negative regulation of abscisic acid mediated signaling pathway
Spipo19G0036000	9.68104	1.15562	11.1876	up-regulated	Aspartic proteinase, putative	NO	NO
Spipo19G0016500	9.61688	2.84296	27.3404	up-regulated	Isocitrate dehydrogenase [NADP]	NO	NO
Spipo0G0130700	9.40396	1.64855	15.5029	up-regulated	C4-dicarboxylate transporter/malic acid transport protein	NO	NO	GO:0009737	response to abscisic acid stimulus
Spipo7G0066600	9.34837	164.71	1539.77	up-regulated	Glyceraldehyde-3-phosphate dehydrogenase	YES	YES
Spipo22G0037200	9.22705	18.8266	173.714	up-regulated	Amino acid selective channel protein	NO	NO
Spipo6G0047400	8.94606	5.30342	47.4447	up-regulated	Universal stress protein	NO	NO
Spipo25G0008100	8.73819	1.54888	13.5344	up-regulated	Alpha-mannosidase-like protein	NO	YES
Spipo5G0050700	8.73597	0.601038	5.25065	up-regulated	Sugar phosphate exchanger 2	NO	NO
Spipo24G0000900	8.62665	0.3317	2.86146	up-regulated	Kinase, putative	NO	NO
Spipo2G0047500	8.30487	17.8205	147.997	up-regulated	SAUR-like auxin-responsive protein family	YES	YES
Spipo11G0001500	8.30213	22.3139	185.253	up-regulated	Abscisic acid 8'-hydroxylase 3	NO	NO
Spipo5G0064900	8.23767	10.7095	88.2213	up-regulated	Tetratricopeptide repeat (TPR)-like superfamily protein	NO	YES
Spipo5G0040500	8.22318	23.0744	189.745	up-regulated	Alpha-dioxygenase	NO	NO	GO:0009737;GO:0001561	response to abscisic acid stimulus;fatty acid alpha-oxidation
Spipo27G0011300	8.12334	13.8054	112.146	up-regulated	Beta-glucosidase A	NO	NO	GO:0019252	starch biosynthetic process
Spipo1G0069600	8.10506	32.8633	266.359	up-regulated	26S proteasome regulatory subunit S3, putative	NO	YES
Spipo11G0031500	8.07984	3.94071	31.8403	up-regulated	Cytochrome P450, putative	NO	NO
Spipo2G0040400	8.06031	0.760529	6.1301	up-regulated	Cytochrome P450	YES	YES
Spipo11G0039200	7.89762	5.7519	45.4263	up-regulated	Alpha-amylase, putative	NO	YES
Spipo3G0041300	7.87046	0.162345	1.27773	up-regulated	Pentatricopeptide repeat-containing protein	NO	YES
Spipo14G0010200	7.86802	1.77023	13.9282	up-regulated	Protein CHUP1	NO	YES
Spipo11G0060400	7.79452	1.49695	11.668	up-regulated	Folate/biopterin transporter family protein	NO	YES
Spipo5G0023500	7.7827	6.09411	47.4286	up-regulated	Protein of unknown function (DUF1262)	NO	NO
Spipo1G0032700	7.77186	11.8254	91.9054	up-regulated	2-succinylbenzoate-CoA ligase	NO	NO
Spipo16G0027000	7.68482	4.3525	33.4482	up-regulated	Glutathione-S-transferase (GST)	NO	YES	GO:0019252	starch biosynthetic process
Spipo0G0176700	7.67011	0.641713	4.92201	up-regulated	Ovate family protein 1	NO	YES
Spipo18G0038500	8	35.9579	291.511	up-regulated	Glucose-1-phosphate adenylyltransferase	NO	NO	GO:0019252	starch biosynthetic process
Spipo11G0025200	7.45556	2.09417	15.6132	up-regulated	methionine gamma-lyase	NO	YES
Spipo13G0053800	7.45296	6.92827	51.6361	up-regulated	Glyceraldehyde 3-phosphate dehydrogenase	YES	NO
Spipo5G0077000	7.38629	0.362313	2.67615	up-regulated	Pentatricopeptide repeat-containing protein	NO	NO
Spipo23G0007500	7.35479	1.4834	10.9101	up-regulated	O-fucosyltransferase family protein	NO	NO
Spipo6G0014900	7.25467	0.972399	7.05443	up-regulated	Cytochrome P450, putative	YES	YES
Spipo29G0009400	7.22041	3.44911	24.904	up-regulated	Dof zinc finger protein	NO	NO
Spipo7G0041900	7.18109	1.36828	9.82574	up-regulated	ABC transporter G family member	NO	YES	GO:0009737	response to abscisic acid stimulus
Spipo3G0031800	7.17023	10.3484	74.2004	up-regulated	Ethylene-responsive transcription factor 2	NO	NO	GO:0009737	response to abscisic acid stimulus
Spipo21G0009000	7.0457	4.73676	33.3738	up-regulated	Auxin responsive protein	YES	YES
Spipo0G0124700	7.0363	2.00263	14.0911	up-regulated	G-type lectin S-receptor-like serine/threonine-protein kinase	NO	YES
Spipo19G0037600	6.81484	21.2454	144.784	up-regulated	Hydroxyacylglutathione hydrolase	NO	YES
Spipo3G0073100	6.7774	14.2534	96.601	up-regulated	Peroxiredoxin	NO	YES
Spipo22G0042300	6.70866	24.7993	166.37	up-regulated	Soul heme-binding family protein	NO	YES
Spipo10G0025700	6.67886	1.14204	7.62753	up-regulated	Histidine decarboxylase	NO	NO
Spipo7G0061700	6.65238	140.759	936.382	up-regulated	Cysteine-rich secretory protein	NO	YES
Spipo18G0031500	6.64714	2.83483	18.8435	up-regulated	LOB domain-containing protein 41	NO	YES
Spipo8G0027700	6.59983	1.35552	8.9462	up-regulated	MATE efflux family protein	YES	NO
Spipo28G0017100	6.58994	1.61446	10.6392	up-regulated	Cellulose-synthase-like C5	NO	YES
Spipo0G0155000	6.48949	1.51552	9.83495	up-regulated	Cytochrome P450 flavonoid 3',5'-hydroxylase	NO	NO
Spipo7G0010700	6.40628	10.1193	64.8271	up-regulated	Dihydroflavonol 4-reductase	NO	YES
Spipo10G0000200	6.40614	26.1916	167.787	up-regulated	Dihydroflavonol 4-reductase	NO	NO
Spipo15G0031400	6.33317	3.33563	21.1251	up-regulated	Major facilitator superfamily protein	NO	YES
Spipo0G0156500	6.32979	15.474	97.9472	up-regulated	Alpha-dioxygenase	NO	NO	GO:0009737;GO:0001561	response to abscisic acid stimulus;fatty acid alpha-oxidation
Spipo1G0110400	6.29948	5.8381	36.777	up-regulated	Electron transfer flavoprotein-ubiquinone oxidoreductase	NO	NO	GO:0033539	fatty acid beta-oxidation
Spipo6G0053900	6.17793	6.46406	39.9345	up-regulated	Major facilitator superfamily antiporter, putative, expressed	NO	NO
Spipo8G0062500	6.12309	7.23743	44.3154	up-regulated	Receptor-like protein kinase	NO	YES	GO:0009737	response to abscisic acid stimulus
Spipo14G0009000	6.08532	1.74239	10.603	up-regulated	Major facilitator superfamily protein	NO	NO
Spipo15G0028800	6.03299	2.50511	15.1133	up-regulated	Cysteine-rich receptor-like protein kinase	NO	YES
Spipo28G0011200	6.00003	2.25389	13.5234	up-regulated	Chaperone clpb, putative	NO	NO
Spipo5G0051100	5.99096	7.75972	46.4882	up-regulated	Cytochrome P450, putative	NO	YES
Spipo11G0020200	5.95706	116.777	695.648	up-regulated	Kunitz trypsin inhibitor 4	NO	NO
Spipo1G0021700	5.91531	3.19855	18.9204	up-regulated	Protein phosphatase 2c, putative	NO	YES	GO:0009788	negative regulation of abscisic acid mediated signaling pathway
Spipo7G0059600	5.90153	28.586	168.701	up-regulated	AP-1 complex subunit gamma-2, putative	NO	NO
Spipo3G0031300	5.90083	16.2557	95.9221	up-regulated	Acyl-CoA dehydrogenase	NO	YES	GO:0033539	fatty acid beta-oxidation
Spipo26G0019100	5.78167	3.06266	17.7073	up-regulated	Integral membrane protein TmpA	NO	YES
Spipo8G0065700	5.77884	1.18641	6.85607	up-regulated	Core-2/I-branching beta-1,6-N-acetylglucosaminyltransferase family protein	NO	NO
Spipo17G0009300	5.77646	1.50604	8.69958	up-regulated	CBS domain-containing protein, putative, expressed	YES	YES
Spipo10G0038500	5.73444	2.1016	12.0515	up-regulated	Phosphatidylinositol kinase family-like protein	NO	YES
Spipo0G0180000	5.72666	98.0126	561.285	up-regulated	Alpha-dioxygenase	NO	NO	GO:0009737;GO:0001561	response to abscisic acid stimulus;fatty acid alpha-oxidation
Spipo24G0001200	5.71321	5.56934	31.8188	up-regulated	Adiponectin receptor protein	NO	NO
Spipo10G0030200	5.6787	11.2173	63.6997	up-regulated	Chaperone DnaJ-domain superfamily protein	YES	YES
Spipo8G0040300	5.67008	1.90126	10.7803	up-regulated	3-hydroxyisobutyrate dehydrogenase	NO	NO
Spipo23G0017700	5.6576	1.59017	8.99654	up-regulated	GTPase obg	NO	NO
Spipo0G0148500	5.60593	34.2887	192.22	up-regulated	Unknown protein	NO	YES
Spipo16G0046000	5.46807	17.6832	96.693	up-regulated	Beta-amylase	YES	YES
Spipo3G0073400	5.45602	5.02742	27.4297	up-regulated	tolB protein-related	NO	NO
Spipo4G0008600	5.43998	6.08741	33.1154	up-regulated	bZIP transcription factor A	NO	NO
Spipo3G0064800	5.40015	14.2043	76.7054	up-regulated	Beta-1,3-glucanase	NO	NO
Spipo0G0156600	5.36305	19.4587	104.358	up-regulated	Prostaglandin G/H synthase	NO	NO	GO:0009737;GO:0001561	response to abscisic acid stimulus;fatty acid alpha-oxidation
Spipo11G0043800	5.32589	10.2518	54.6	up-regulated	Calcium-binding EF hand family protein	NO	YES
Spipo23G0006300	5.30156	7.25253	38.4497	up-regulated	RNA-binding protein	YES	YES
Spipo12G0062400	5.25334	2.78324	14.6213	up-regulated	Glycogen debranching enzyme	NO	YES	GO:0019252	starch biosynthetic process
Spipo18G0028400	5.22725	0.750765	3.92444	up-regulated	NHL domain-containing protein	NO	YES
Spipo7G0060200	5.22073	8.48569	44.3015	up-regulated	Unknown protein	NO	YES
Spipo10G0017900	5.21075	5.82574	30.3565	up-regulated	ABC transporter G family member	NO	YES
Spipo2G0099700	5.20627	1.44917	7.54477	up-regulated	unknown protein	NO	NO
Spipo11G0031600	5.20583	2.90753	15.1361	up-regulated	Cytochrome P450	NO	NO
Spipo16G0030600	5.18839	4.1441	21.5012	up-regulated	Glutamine synthetase	NO	NO
Spipo2G0061100	5.1727	3.3798	17.4827	up-regulated	Prolyl 4-hydroxylase alpha subunit, putative	NO	YES
Spipo20G0017000	5.14649	4.45488	22.927	up-regulated	Isoflavone reductase-like protein	NO	NO
Spipo4G0013100	5.10652	55.2447	282.108	up-regulated	Inositol-3-phosphate synthase	NO	YES
Spipo4G0033200	5.10421	18.4912	94.383	up-regulated	MtN19-like protein	NO	YES
Spipo14G0054900	5.07399	1.95741	9.93188	up-regulated	Dihydroflavonol 4-reductase	NO	YES
Spipo2G0071700	5.05613	0.381915	1.93101	up-regulated	Pentatricopeptide repeat-containing protein, putative	NO	YES
Spipo0G0030300	5.04081	47.294	238.4	up-regulated	Aldehyde dehydrogenase	YES	YES
Spipo3G0002000	5.03825	1.55122	7.81543	up-regulated	Xanthine/uracil permease family protein	YES	YES
Spipo20G0027700	5.02271	10.5727	53.1036	up-regulated	Ethylene-responsive transcription factor 3	NO	NO
Spipo7G0013600	5.0045	8.18027	40.9382	up-regulated	2-oxoglutarate (2OG) and Fe(II)-dependent oxygenase superfamily	NO	NO
Spipo0G0013700	5.00404	2.40094	12.0144	up-regulated	Unknown protein	YES	YES
Spipo2G0018300	4.99577	9.55442	47.7317	up-regulated	Early light-induced protein	NO	NO
Spipo7G0048800	4.96245	16.6823	82.785	up-regulated	NAC domain protein	NO	YES
Spipo8G0040000	4.78861	1.15197	5.51634	up-regulated	2-hydroxy-3-oxopropionate reductase	NO	YES
Spipo9G0002000	4.7652	14.2356	67.8355	up-regulated	Heat shock transcription factor A-2	NO	NO
Spipo9G0033600	4.74835	123.288	585.415	up-regulated	Fructose-bisphosphate aldolase	NO	YES
Spipo23G0001600	4.73383	3.20791	15.1857	up-regulated	Kinase, pfkB family protein, expressed	NO	YES
Spipo7G0044000	4.68251	4.38547	20.535	up-regulated	Cellulose synthase-like B3	YES	YES
Spipo6G0053800	4.67589	3.70864	17.3412	up-regulated	Major facilitator superfamily antiporter, putative, expressed	NO	NO
Spipo2G0077900	4.63518	6.13241	28.4248	up-regulated	UDP-Glycosyltransferase superfamily	NO	NO
Spipo14G0026800	4.61311	3.97378	18.3315	up-regulated	Eukaryotic aspartyl protease family protein	NO	YES	GO:0009737	response to abscisic acid stimulus
Spipo0G0179100	4.60427	11.5494	53.1765	up-regulated	Electron transfer flavoprotein-ubiquinone oxidoreductase	NO	YES	GO:0033539	fatty acid beta-oxidation
Spipo1G0003700	4.59281	7.63922	35.0855	up-regulated	Calcium-dependent protein kinase (CPK)	YES	NO
Spipo15G0048400	4.51823	7.7267	34.911	up-regulated	Cathepsin L-like cysteine proteinase	NO	YES
Spipo0G0154800	4.51054	4.35746	19.6545	up-regulated	Xanthine dehydrogenase/oxidase	NO	YES
Spipo2G0033500	4.48107	7.72082	34.5975	up-regulated	Lysine-ketoglutarate reductase/saccharopine dehydrogenase	NO	NO
Spipo4G0038800	4.43797	3.90861	17.3463	up-regulated	GDSL esterase/lipase	NO	NO
Spipo13G0039800	4.37332	16.1519	70.6375	up-regulated	Cytochrome P450	NO	NO
Spipo3G0073500	4.32243	2.87364	12.4211	up-regulated	tolB protein-related	NO	NO
Spipo7G0066500	4.3181	1.58811	6.85762	up-regulated	Multidrug resistance protein ABC transporter family	YES	YES
Spipo24G0015900	4.29812	2.82826	12.1562	up-regulated	Unknown protein	NO	NO
Spipo9G0002200	4.29484	105.343	452.431	up-regulated	Thioredoxin	NO	YES
Spipo12G0003900	4.29181	37.9455	162.855	up-regulated	Myb domain protein 73	NO	YES	GO:0009737	response to abscisic acid stimulus
Spipo2G0096700	4.26464	55.9102	238.437	up-regulated	Peroxidase 73, putative	NO	YES
Spipo26G0017500	4.24495	5.6823	24.1211	up-regulated	Exostosin family protein	NO	YES
Spipo7G0028500	4.24163	23.0885	97.9329	up-regulated	Potassium transporter 11	NO	NO
Spipo5G0012100	4.23888	17.8922	75.8428	up-regulated	CCR4-NOT transcription complex subunit 7	NO	YES
Spipo19G0030800	4.21314	5.95782	25.1011	up-regulated	Inositol-pentakisphosphate 2-kinase, putative	NO	NO
Spipo20G0012400	4.20095	1.46582	6.15783	up-regulated	RING/U-box superfamily protein	NO	YES
Spipo23G0021500	4.19359	5.4444	22.8316	up-regulated	SEC14 cytosolic factor family protein / phosphoglyceride transfer family protein	NO	YES
Spipo22G0012700	4.18402	31.1069	130.152	up-regulated	Rubber elongation factor protein (REF)	NO	YES
Spipo18G0007900	4.12177	70.2058	289.372	up-regulated	Aspartate aminotransferase	NO	YES
Spipo0G0085700	4.1127	14.0893	57.945	up-regulated	Unknown protein	NO	NO
Spipo16G0033600	4.07605	2.51339	10.2447	up-regulated	Alpha-galactosidase 1	YES	NO
Spipo3G0022400	4.06856	11.3003	45.9759	up-regulated	Glutathione-S-transferase (GST)	NO	YES
Spipo6G0056800	4.05355	11.4764	46.5202	up-regulated	NAC domain-containing protein 67	YES	YES	GO:0009788	negative regulation of abscisic acid mediated signaling pathway
Spipo3G0033300	4.03872	8.89472	35.9233	up-regulated	Protein of unknown function, DUF538	NO	NO
Spipo5G0073900	4.03641	9.16352	36.9877	up-regulated	Alternative oxidase	NO	YES
Spipo12G0023200	4.0195	0.475397	1.91086	up-regulated	Disease resistance protein	NO	NO
Spipo11G0033800	69.0667	33.5834	0.486246	down-regulated	Aquaporin	NO	NO
Spipo17G0047900	66.3422	127460	1921.25	down-regulated	Chitobiosyldiphosphodolichol beta-mannosyltransferase	YES	YES
Spipo1G0071900	53.8486	82860	1538.76	down-regulated	Chitobiosyldiphosphodolichol beta-mannosyltransferase	NO	YES
Spipo13G0047300	50.2551	608.252	12.1033	down-regulated	Ycf68 protein	NO	NO
Spipo12G0026200	49.6246	8.59393	0.173179	down-regulated	Eukaryotic aspartyl protease family protei	YES	YES
Spipo1G0120500	44.7092	72.2899	1.61689	down-regulated	Lectin	NO	YES
Spipo0G0129700	38.4487	102.993	2.67871	down-regulated	Bifunctional inhibitor/lipid-transfer protein/seed storage 2S albumin superfamily	NO	YES
Spipo1G0120400	37.3727	27.1345	0.726051	down-regulated	Lectin	NO	NO
Spipo26G0006100	36.4465	27.69	0.759744	down-regulated	BURP domain-containing protein	NO	NO
Spipo1G0108500	35.2774	44.8411	1.2711	down-regulated	Unknown protein	NO	NO
Spipo14G0020800	30.0119	498.44	16.6081	down-regulated	Arabinogalactan peptide 20-like	YES	YES
Spipo19G0027700	28.8124	6951.74	241.276	down-regulated	Ribulose bisphosphate carboxylase small chain	NO	NO
Spipo21G0033600	27.1333	13222.2	487.306	down-regulated	Oxidative stress 3	NO	NO
Spipo1G0121700	25.6024	1530.75	59.7894	down-regulated	Bifunctional inhibitor/lipid-transfer protein/seed storage 2S albumin superfamily	NO	NO
Spipo23G0012000	25.4378	6197.69	243.641	down-regulated	Unknown protein	NO	YES
Spipo0G0022100	24.476	51.0314	2.08496	down-regulated	Protein of unknown function, DUF538	NO	NO
Spipo7G0031300	23.8352	184.69	7.74863	down-regulated	Unknown protein	NO	NO
Spipo6G0029000	22.4322	15.6008	0.695464	down-regulated	O-acyltransferase WSD1	YES	NO
Spipo0G0067700	22.1881	309.868	13.9655	down-regulated	Unknown protein	NO	YES
Spipo2G0110300	21.8593	28.5334	1.30532	down-regulated	Cysteine-rich secretory protein	NO	NO
Spipo1G0078600	21.174	19.1301	0.903473	down-regulated	Peroxidase	NO	NO
Spipo12G0010100	20.4605	7.69471	0.376077	down-regulated	Nucleobase ascorbate transporter	NO	NO
Spipo18G0014800	19.5265	95.1533	4.87303	down-regulated	FASCICLIN-like arabinogalactan 6	NO	YES
Spipo6G0002600	19.2853	503.077	26.086	down-regulated	Unknown protein	NO	NO
Spipo3G0074100	19.217	11.8907	0.618761	down-regulated	fucosyltransferase 1	NO	YES
Spipo5G0036600	18.6051	1.66418	0.0894473	down-regulated	Receptor kinase	NO	YES
Spipo10G0007200	18.5673	7698.85	414.646	down-regulated	Unknown protein	NO	NO
Spipo11G0017100	18.1882	19.7969	1.08845	down-regulated	Blue copper protein	NO	YES
Spipo8G0067000	17.1251	11.2429	0.656517	down-regulated	Unknown protein	YES	YES
Spipo14G0059300	16.5802	323.755	19.5266	down-regulated	Bifunctional inhibitor/lipid-transfer protein/seed storage 2S albumin-like protein	NO	NO
Spipo1G0007400	15.5836	258.627	16.5961	down-regulated	Unknown protein	NO	NO
Spipo0G0159700	15.0382	108.158	7.19224	down-regulated	BURP domain-containing protein	NO	NO
Spipo3G0024800	14.3108	1018.42	71.1645	down-regulated	Pre-rRNA-processing protein PNO1	NO	NO
Spipo9G0045500	13.937	30.0442	2.15571	down-regulated	Carboxyvinyl-carboxyphosphonate phosphorylmutase, putative, expressed	NO	NO
Spipo9G0031000	12.7505	5.13499	0.402728	down-regulated	Kinase, putative	NO	YES
Spipo5G0017800	12.7432	1348.45	105.817	down-regulated	Unknown protein	NO	NO
Spipo8G0062200	12.2189	11.6013	0.949456	down-regulated	Protein kinase family protein	NO	YES
Spipo0G0025800	11.7682	5.80769	0.493507	down-regulated	Leucine-rich repeat protein kinase-like protein	NO	NO
Spipo26G0006600	11.5477	68.2356	5.90903	down-regulated	BURP domain-containing protein	YES	NO
Spipo20G0016500	11.1929	64.8827	5.79678	down-regulated	Plant cadmium resistance 2	NO	YES
Spipo7G0011900	10.809	33.0574	3.05831	down-regulated	Early nodulin 20, putative	NO	NO
Spipo20G0037200	10.6642	11064.1	1037.5	down-regulated	Unknown protein	NO	YES
Spipo30G0013100	10.4171	3.39922	0.326311	down-regulated	Protein kinase family protein	NO	YES
Spipo8G0009900	10.305	15.2023	1.47523	down-regulated	Peroxidase 39	NO	NO
Spipo0G0134100	9.94381	4.72868	0.47554	down-regulated	Protein kinase family protein	NO	NO
Spipo2G0109900	9.87018	141.877	14.3743	down-regulated	CAP (Cysteine-rich secretory proteins and Pathogenesis-related 1 protein)	NO	NO
Spipo0G0190200	9.84919	486.47	49.3919	down-regulated	Purple acid phosphatase 1	NO	NO
Spipo10G0029700	9.80753	2.39398	0.244096	down-regulated	Disease resistance gene homolog 9N	NO	NO
Spipo30G0015100	9.49299	7.6364	0.804425	down-regulated	9-cis-epoxycarotenoid dioxygenase 1	NO	YES
Spipo28G0025100	9.27478	21.4177	2.30924	down-regulated	Cation transport regulator-like protein	YES	YES
Spipo2G0091100	8.89949	7.06901	0.794316	down-regulated	Unknown protein	NO	YES
Spipo2G0100400	8.84901	223.534	25.2609	down-regulated	Nucleotide-sugar transporter family protein	YES	YES
Spipo2G0110400	8.81625	218.151	24.7442	down-regulated	Cysteine-rich secretory protein	NO	YES
Spipo5G0027100	8.81159	18.6551	2.11711	down-regulated	Myb domain protein 73	YES	YES
Spipo1G0079200	8.76939	14.8614	1.69469	down-regulated	Peroxidase	NO	NO
Spipo14G0014700	8.65781	11202	1293.86	down-regulated	Unknown protein	NO	YES
Spipo4G0110100	8.55818	58.3988	6.82374	down-regulated	Fructose-1,6-bisphosphatase class 1	YES	YES
Spipo19G0016700	8.49014	1666.64	196.303	down-regulated	Unknown protein	NO	YES
Spipo11G0063600	8.3133	168.38	20.2543	down-regulated	Unknown protein	NO	YES
Spipo9G0030500	8.14845	3.8398	0.471231	down-regulated	Kinase, putative	NO	YES
Spipo14G0033900	8.12937	5094.73	626.707	down-regulated	Carbonic anhydrase	NO	YES
Spipo1G0023600	7.89341	6.18207	0.783194	down-regulated	HXXXD-type acyl-transferase family protein	NO	NO
Spipo1G0018600	7.86637	52.1334	6.62738	down-regulated	RING finger and CHY zinc finger domain-containing protein 1	NO	NO
Spipo3G0031100	7.8261	47.6634	6.09031	down-regulated	Pectinesterase	NO	NO
Spipo7G0045100	7.7951	855.193	109.709	down-regulated	Unknown protein	NO	NO
Spipo13G0020200	7.67129	433.593	56.5215	down-regulated	Phosphoglycolate phosphatase	YES	YES
Spipo0G0001400	7.62538	4.20671	0.551672	down-regulated	Cationic amino acid transporter	NO	YES
Spipo20G0013200	7.53427	117.277	15.5658	down-regulated	Acid phosphatase, putative, expressed	NO	YES
Spipo3G0049000	7	127.922	18.6126	down-regulated	Glucose-1-phosphate adenylyltransferase	NO	NO
Spipo11G0028200	7.48809	32.6591	4.36147	down-regulated	Ethylene-responsive transcription factor 4	NO	YES
Spipo8G0035200	7.42487	71.3246	9.60618	down-regulated	Putative nuclease HARBI1-like	NO	YES
Spipo0G0152100	7.41626	15.2135	2.05137	down-regulated	Beta-glucosidase-like glycosyl hydrolase	NO	NO
Spipo3G0031200	7.34875	5.94191	0.808561	down-regulated	Endo-1,4-beta-glucanase	NO	NO
Spipo0G0000400	7.2669	108.779	14.9691	down-regulated	Short-chain dehydrogenase/reductase 2	YES	YES
Spipo9G0039400	7.22824	68.2242	9.43856	down-regulated	Histone H3	NO	NO
Spipo9G0045200	7.18435	18.8375	2.62202	down-regulated	Carboxyvinyl-carboxyphosphonate phosphorylmutase	NO	YES
Spipo1G0125300	6.97434	186.68	26.7667	down-regulated	Lectin	NO	NO
Spipo0G0046100	6.84054	112.403	16.4319	down-regulated	Histone H3	YES	YES
Spipo4G0069000	6.75423	23.5206	3.48235	down-regulated	Tyrosine-rich hydroxyproline-rich glycoprotein	NO	NO
Spipo10G0030500	6.67348	7.24246	1.08526	down-regulated	Subtilisin-like serine protease	NO	NO
Spipo8G0045500	6.63659	11.3284	1.70696	down-regulated	WRKY transcription factor, putative	NO	NO
Spipo18G0023200	6.62698	13.3191	2.00983	down-regulated	Naphthoate synthase, putative	NO	YES
Spipo0G0068600	6.5605	167.96	25.6017	down-regulated	Fanconi anemia group I protein	NO	NO
Spipo32G0009000	6.53747	83.6319	12.7927	down-regulated	G-type lectin S-receptor-like serine/threonine-protein kinase	NO	YES
Spipo4G0061000	6.49956	10.4175	1.6028	down-regulated	GDSL esterase/lipase	NO	NO
Spipo7G0024900	6.39522	2151.78	336.467	down-regulated	Auxin-repressed protein	NO	NO
Spipo14G0048100	6.3185	229.308	36.2915	down-regulated	Aminomethyltransferase	NO	NO
Spipo14G0022500	6.28635	4.67768	0.744101	down-regulated	Disease resistance protein (CC-NBS-LRR)	NO	NO
Spipo4G0004200	6.26807	47.4515	7.57035	down-regulated	Acid phosphatase, putative, expressed	NO	NO
Spipo29G0003800	6.2555	24.4121	3.9025	down-regulated	Heavy metal transport/detoxification superfamily protein	NO	YES
Spipo20G0028500	6.09632	15.7107	2.57708	down-regulated	Sulfate transporter	NO	NO
Spipo9G0012700	6.07932	246.075	40.4774	down-regulated	Adenylosuccinate synthetase	NO	NO
Spipo3G0061200	6.07499	2685.05	441.984	down-regulated	Chlorophyll a/b-binding protein	YES	NO
Spipo3G0041200	5.98828	65.9429	11.012	down-regulated	CASP-like protein	YES	YES
Spipo0G0035400	5.98776	33.9099	5.6632	down-regulated	Pectinesterase	NO	NO
Spipo2G0072200	5.9773	38.3497	6.41589	down-regulated	Protein of unknown function, DUF642	NO	NO
Spipo3G0023000	5.84808	14.9174	2.55082	down-regulated	Cyclin B1	NO	YES
Spipo3G0026500	5.83618	11.4493	1.96178	down-regulated	Triacylglycerol lipase, putative	NO	YES
Spipo2G0093200	5.8131	44.1437	7.59383	down-regulated	Unknown protein	NO	NO
Spipo13G0007500	5.80352	159.454	27.4754	down-regulated	Histone H3	YES	YES
Spipo12G0058200	5.79909	2360.01	406.962	down-regulated	Xyloglucan endotransglucosylase/hydrolase	NO	NO
Spipo5G0067200	5.70903	14.6004	2.55742	down-regulated	Cellulose synthase-like protein	NO	YES
Spipo20G0004100	5.69058	91.6052	16.0977	down-regulated	Nucleoside diphosphate kinase	NO	NO
Spipo0G0015500	5.6881	8.39324	1.47558	down-regulated	Urea active transporter-like protein	NO	NO
Spipo29G0004700	5.64378	10.4774	1.85645	down-regulated	Cyclin B1	NO	YES
Spipo2G0022100	5.63301	1774.32	314.986	down-regulated	Dynein light chain 1 cytoplasmic-like protein	NO	YES
Spipo8G0020200	5.55666	651.13	117.18	down-regulated	Thylakoid membrane phosphoprotein 14 kDa	NO	NO
Spipo3G0020200	5.48865	21.0637	3.83768	down-regulated	Alpha-L-arabinofuranosidase	YES	YES
Spipo1G0117200	5.48605	117.904	21.4916	down-regulated	Laccase 11	NO	NO
Spipo8G0039700	5.31102	22.8172	4.2962	down-regulated	Glucan endo-1,3-beta-glucosidase, putative	NO	YES
Spipo28G0019000	5.2678	77.9234	14.7924	down-regulated	Histone H4	NO	YES
Spipo2G0093000	5.26403	50.3732	9.56932	down-regulated	Unknown protein	NO	YES
Spipo28G0012500	5.13189	328.434	63.9986	down-regulated	Chaperone protein dnaJ	YES	YES
Spipo0G0114100	5.12995	259.215	50.5297	down-regulated	Protodermal factor 1.3	NO	YES
Spipo23G0013400	5.11541	476.067	93.0653	down-regulated	Ribulose-1 5-bisphosphate carboxylase/oxygenase activase	NO	YES
Spipo12G0016000	5.09529	10.1681	1.99559	down-regulated	O-fucosyltransferase family protein	NO	YES
Spipo26G0012100	5.05959	894.936	176.879	down-regulated	Arabinogalactan protein 20	NO	YES
Spipo31G0007300	4.95507	3.4024	0.68665	down-regulated	Leucine-rich repeat receptor-like protein kinase family protein	NO	NO
Spipo8G0005400	4.95188	14.8944	3.00783	down-regulated	Glutamate receptor	NO	NO
Spipo1G0080800	4.93603	2505.17	507.527	down-regulated	Unknown protein	YES	NO
Spipo3G0012100	4.9096	5.36433	1.09262	down-regulated	Protein kinase-like protein	NO	NO
Spipo20G0028600	4.87887	9.64836	1.97758	down-regulated	Sulfate transporter, putative	NO	NO
Spipo17G0045100	4.86181	86.3307	17.7569	down-regulated	Aquaporin	NO	YES
Spipo2G0059000	4.79138	5.8474	1.2204	down-regulated	Major facilitator superfamily protein	NO	YES
Spipo9G0038700	4.78975	53.8277	11.2381	down-regulated	U-box domain-containing protein	NO	NO
Spipo1G0126300	4.67893	1371.37	293.095	down-regulated	60S ribosomal protein L10-like protein	NO	NO
Spipo3G0024100	4.66248	24.5654	5.26874	down-regulated	Nicotianamine synthase, putative	NO	NO
Spipo16G0011700	4.634	25.6899	5.54379	down-regulated	L-lactate dehydrogenase	NO	NO
Spipo6G0071400	4.62683	125.461	27.116	down-regulated	Pectinacetylesterase family protein	NO	YES
Spipo22G0026300	4.61837	186.408	40.3623	down-regulated	Expansin	NO	YES
Spipo2G0039900	4.57891	15.2687	3.33457	down-regulated	Amine oxidase, putative	NO	YES
Spipo2G0092600	4.57345	66.722	14.589	down-regulated	Early nodulin-like protein 17	YES	YES
Spipo0G0183100	4.57288	14.4055	3.1502	down-regulated	Heparanase-like protein 2	NO	YES
Spipo15G0035800	4.56825	429.518	94.0225	down-regulated	Glutamine synthetase	NO	YES
Spipo17G0007500	4.54776	101.008	22.2105	down-regulated	Methyltransferase type 11	NO	YES
Spipo22G0045000	4.50115	13.9346	3.09579	down-regulated	Mitochondrial carrier family	NO	YES
Spipo13G0011300	4.48425	3034.84	676.778	down-regulated	Ferredoxin I	NO	NO
Spipo9G0063000	4.46104	13.1126	2.93936	down-regulated	Beta-galactosidase	NO	YES
Spipo3G0083800	4.46092	297.707	66.7367	down-regulated	Bifunctional inhibitor/lipid-transfer protein/seed storage 2S albumin superfamily	NO	NO
Spipo29G0021000	4.30478	61.0771	14.1882	down-regulated	PsbP-like protein 2	NO	YES
Spipo2G0055800	4.29816	17.1185	3.98275	down-regulated	bZIP transcription factor I	NO	YES
Spipo3G0101700	4.25529	12.6342	2.96906	down-regulated	Receptor kinase	NO	YES
Spipo29G0004100	4.22567	288.317	68.2299	down-regulated	unknown protein	NO	YES
Spipo11G0012500	4.21003	104.098	24.7262	down-regulated	Antiholin-like protein LrgB	NO	NO
Spipo11G0008200	4.16258	1110.63	266.813	down-regulated	Acyl-CoA-binding protein	NO	YES
Spipo9G0043500	4.15285	42.2685	10.1782	down-regulated	Phosphatidylinositol transfer protein SFH5	YES	YES
Spipo23G0035900	4.15018	68.8233	16.5832	down-regulated	Omega-3 fatty acid desaturase	NO	YES
Spipo27G0016000	4.12695	50.1189	12.1443	down-regulated	Ubiquitin-conjugating enzyme E2 C, putative	NO	NO
Spipo7G0026400	4.11029	32.5626	7.92221	down-regulated	DNA-3-methyladenine glycosylase	NO	YES
Spipo20G0006200	4.10327	7375.95	1797.58	down-regulated	Acyl-CoA dehydrogenase	NO	NO
Spipo9G0025800	4.04451	15.668	3.87389	down-regulated	D-arabinono-1,4-lactone oxidase-like protein	NO	YES
Spipo0G0009000	4.0323	40.9444	10.1541	down-regulated	Fructose-bisphosphate aldolase	NO	YES
Spipo4G0036100	4.02825	49.6699	12.3304	down-regulated	Pectate lyase	NO	NO
Spipo11G0009400	4.0157	38.8615	9.67738	down-regulated	Mitochondrial carrier protein	NO	NO

## Sheet: TableS2 pathwayFPKM
Pathway	Gene ID	Enzyme	FPKM in frond	FPKM in turion	Average FPKM in frond	Average FPKM in turion
Lignin	Spipo0G0185100	CCR1	32.6495	23.466	23.3655	40.8269
	Spipo11G0026200	CCR2	3.44167	10.1893
	Spipo6G0037000	CCR3	45.277	35.5361
	Spipo28G0002300	CCR4	1.00251	0.913936
	Spipo23G0040600	CCR5	6.70509	16.743
	Spipo11G0026400	CCR6	5.26131	10.8094
	Spipo10G0016700	CCR7	0.270969	0.598246
	Spipo10G0000200	CCR8	26.1916	167.787
	Spipo8G0071400	CCR9	20.0101	24.212
	Spipo5G0064600	CCR10	16.6705	18.5731
	Spipo7G0010700	CCR11	10.1193	64.8271
	Spipo0G0172200	CCR12	215.257	306.663
	Spipo7G0010800	CCR13	0.396345	1.37251
	Spipo14G0054900	CCR14	1.95741	9.93188
	Spipo12G0004300	CAD1	18.112	32.5171
	Spipo17G0012300	CAD2	10.8008	7.75432
	Spipo1G0069500	CAD3	2.58274	0.709997
	Spipo2G0124600	CAD4	3.87348	2.2806
Starch	Spipo28G0001400	APS1	264.129	242.456	69.9618	85.5445
	Spipo3G0049000	APL1	127.922	18.6126
	Spipo6G0024200	APL2	23.141	34.1852
	Spipo18G0038500	APL3	35.9579	291.511
	Spipo26G0026900	SSI	21.6515	28.6445
	Spipo0G0050800	SSII	3.35884	1.57725
	Spipo14G0048800	SSIII	33.3747	23.973
	Spipo14G0042000	SSIV	45.6913	15.6414
	Spipo1G0057900	GBSSI	327.768	333.169
	Spipo1G0057400	BEI	19.6073	10.301
	Spipo0G0008100	BEII	40.8221	72.0208
	Spipo12G0062400	ISA1	2.78324	14.6213
	Spipo3G0051400	ISA2	8.12816	12.8797
	Spipo20G0022100	ISA3	25.1297	98.03
Lipid	Spipo0G0127900	ACCase1	23.9627	17.436	27.9157	22.2635
	Spipo10G0023400	ACCase2	6.27812	4.58916
	Spipo12G0034900	ACCase3	4.51659	2.53651
	Spipo12G0063600	ACCase4	85.6156	44.2866
	Spipo15G0009000	ACCase5	22.4227	21.4112
	Spipo4G0043600	ACCase6	20.8533	10.9961
	Spipo4G0047600	ACCase7	73.7467	56.7255
	Spipo30G0006700	GPAT1	127.745	52.2247
	Spipo7G0013300	GPAT2	20.9697	20.417
	Spipo3G0111400	AGPAT1	1.43319	0.292483
	Spipo4G0068200	AGPAT2	17.5829	18.1547
	Spipo6G0030100	AGPAT3	15.8274	13.5101
	Spipo7G0018900	AGPAT4	4.25889	3.26585
	Spipo7G0051900	AGPAT5	1.58942	0.936579
	Spipo21G0027500	DGAT1	5.96074	5.72845
	Spipo28G0006400	DGAT2	70.913	117.626
	Spipo1G0066600	DGAT3	0.908269	1.49049
	Spipo20G0011900	DGAT4	11.1714	8.24213
	Spipo3G0079500	DGAT5	14.6428	23.1375
